# Supplementary material for: Geotemporal Fluorophore Biodistribution Mapping of Colorectal Cancer: Micro and Macroscopic Insights
Source: Curr Oncol. 2024 Feb 2;31(2):849–61. doi: 10.3390/curroncol31020063 (PMC10887825; doi:10.3390/curroncol31020063)
Supplement: Supplementary file 1 [file curroncol-31-00063-s001.zip]

Archive with 1 entries (1 files):
- curroncol-2815162-supplementary.pdf
